# Supplementary material for: Dual-Bioorthogonal Catalysis by a Palladium Peptide Complex
Source: J Med Chem. 2023 Feb 23;66(5):3301–11. doi: 10.1021/acs.jmedchem.2c01689 (PMC10009749; doi:10.1021/acs.jmedchem.2c01689)
Supplement: Supplementary file 2 — jm2c01689_si_002.csv [file jm2c01689_si_002.csv]

Compound	SMILES	EC50 (A549), microM
PTX	O=C(C1=CC=CC=C1)N[C@H]([C@@H](O)C(O[C@H]2C[C@]([C@@H](OC(C3=CC=CC=C3)=O)C4[C@@]5(C)[C@@H](O)C[C@@H]6[C@@]4(OC(C)=O)CO6)(O)C(C)(C)C([C@@H](OC(C)=O)C5=O)=C2C)=O)C7=CC=CC=C7	0.0059
ProPTX	O=C(C1=CC=CC=C1)N[C@H]([C@@H](OC(N(C)CCN(C)C(OCC#C)=O)=O)C(O[C@H]2C[C@]([C@@H](OC(C3=CC=CC=C3)=O)C4[C@@]5(C)[C@@H](O)C[C@@H]6[C@@]4(OC(C)=O)CO6)(O)C(C)(C)C([C@@H](OC(C)=O)C5=O)=C2C)=O)C7=CC=CC=C7	1.2170
LNF	O=C(NC1=CC(C)=CC=C1F)NC2=CC=C(C3=C(C(N)=NN4)C4=CC=C3)C=C2	3.6970
A (building block)	NC1=NNC2=CC=CC(Cl)=C21	62.18
B (building block)	O=C(NC1=CC(C)=CC=C1F)NC2=CC=C(B3OC(C)(C)C(C)(C)O3)C=C2	129.20
Peptide 1	OC1=C(O)C=CC(CCC(N[C@@H](CC(C)C)C(N[C@@H](CC(C)C)C(N[C@@H](CCC(O)=O)C(N[C@@H](CC2=CC=C(O)C=C2)C(N[C@@H](CC(C)C)C(N[C@@H](CCCCN)C(N[C@@H](CCCNC(N)=N)C(O)=O)=O)=O)=O)=O)=O)=O)=O)=C1	N.D.
Peptide 2	O=C(OC)C1=C(O)C=CC(NC(CCC(N[C@@H](CC(C)C)C(N[C@@H](CC(C)C)C(N[C@@H](CCC(O)=O)C(N[C@@H](CC2=CC=C(O)C=C2)C(N[C@@H](CC(C)C)C(N[C@@H](CCCCN)C(N[C@@H](CCCNC(N)=N)C(O)=O)=O)=O)=O)=O)=O)=O)=O)=O)=C1	N.D.
Peptide 3	N[C@@H](CC(C)C)C(N[C@@H](CC(C)C)C(N[C@@H](CCC(O)=O)C(N[C@@H](CC1=CC=C(O)C=C1)C(N[C@@H](CC(C)C)C(N[C@@H](CCCCN)C(N[C@@H](CCCNC(N)=N)C(O)=O)=O)=O)=O)=O)=O)=O	N.D.
